# Supplementary material for: Age-Specific Differences in the Dynamics of Neutralizing Antibody to Emerging SARS-CoV-2 Variants Following Breakthrough Infections: A Longitudinal Cohort Study
Source: Vaccines (Basel). 2025 Sep 28;13(10):1013. doi: 10.3390/vaccines13101013 (PMC12567657; doi:10.3390/vaccines13101013)
Supplement: Supplementary file 1 [file vaccines-13-01013-s001.zip]

Archive with 1 entries (1 files):
- vaccines-3754608-supplementary.pdf
